# Supplementary material for: Beyond Color Extraction: How Pulsed Electric Fields and Sulfites Affect Phenolic and Volatile Compounds of Primitivo Red Wine
Source: Foods. 2025 May 18;14(10):1792. doi: 10.3390/foods14101792 (PMC12110841; doi:10.3390/foods14101792)
Supplement: Supplementary file 1 [file foods-14-01792-s001.zip]

Archive with 1 entries (1 files):
- foods-3605339-supplementary.pdf
